# Supplementary material for: Data-Driven Modeling and Design of Sustainable High Tg Polymers
Source: Int J Mol Sci. 2025 Mar 18;26(6):2743. doi: 10.3390/ijms26062743 (PMC11942765; doi:10.3390/ijms26062743)
Supplement: Supplementary file 1 [file ijms-26-02743-s001.zip]

Archive with 1 entries (1 files):
- ijms-3501360-supplementary.pdf
